# Supplementary material for: Rolling Circle Amplification-Enabled Ultrasensitive Point-of-Care Test Method for Aflatoxin B1 in the Environment and Food
Source: Foods. 2024 Oct 7;13(19):3188. doi: 10.3390/foods13193188 (PMC11475565; doi:10.3390/foods13193188)
Supplement: Supplementary file 1 [file foods-13-03188-s001.zip]

Archive with 1 entries (1 files):
- foods-3127708-supplementary.pdf
